# Supplementary material for: Four New Sesquiterpenoids from the Rice Fermentation of Antrodiella albocinnamomea
Source: Molecules. 2022 May 23;27(10):3344. doi: 10.3390/molecules27103344 (PMC9147044; doi:10.3390/molecules27103344)
Supplement: Supplementary file 1 [file molecules-27-03344-s001.zip]

Archive with 1 entries (1 files):
- molecules-1724049-supplementary.pdf
